# Supplementary material for: High molecular weight Intraarticular hyaluronic acid for the treatment of knee osteoarthritis: a network meta-analysis
Source: BMC Musculoskelet Disord. 2020 Oct 23;21:702. doi: 10.1186/s12891-020-03729-w (PMC7585216; doi:10.1186/s12891-020-03729-w)
Supplement: Supplementary file 1 — Additional file 1. Search Strategies. [file 12891_2020_3729_MOESM1_ESM.xlsx]

## Sheet: Table 1
Additional file 1: Search Strategies.
Table 1: Search strategies for MEDLINE® (via Pubmed).
Database Searched: MEDLINE® (via Pubmed)
Search executed: November 1, 2018
#	Term
1	"Osteoarthritis, Knee"[Majr]
2	"Osteoarthritis"[Majr] OR osteoarthriti*[tiab] OR osteo-arthriti*[tiab] OR osteoarthro*[tiab] OR osteo-arthro*[tiab] OR degenerative arthr*[tiab] OR "degenerative joint"[tiab] OR gonarthriti*[tiab] or gonarthro*[tiab]
3	((((("Knee Joint"[Majr]) OR knee*[Title/Abstract]) OR "Patella"[Majr]) OR patella*[Title/Abstract]) OR tibio-femoral[Title/Abstract]) OR patellofemoral[Title/Abstract]
4	2 AND 3
5	1 OR 4
6	"Analgesics, Opioid" [Pharmacological Action] OR "Opiate Alkaloids"[Mesh] OR Opioid*[tiab] OR opiate*[tiab]
7	Codeine[tiab] OR ardinex[tiab]
8	Hydromorphone[tiab] OR dilaudid[tiab] OR Exalgo[tiab] OR Palladone[tiab] OR Laudacon[tiab]
9	Oxycodone[tiab] OR OxyContin[tiab] OR Oxaydo[tiab] OR Xartemis[tiab] OR Targin[tiab] OR Oxecta[tiab] OR Roxicodone[tiab]
10	Morphine[tiab] OR Avinza[tiab] OR Embeda[tiab] OR Kadian[tiab] OR Contin[tiab] OR DepoDur[tiab] OR Astramorph[tiab] OR Duramorph[tiab]
11	Hydrocodone[tiab] OR Hysingla[tiab] OR Zohydro[tiab] OR Vicodin[tiab] OR Lortab[tiab] OR Lorcet[tiab] OR Maxidone[tiab] OR Norco[tiab] OR Zydone[tiab]
12	"Tramadol"[Mesh] OR Tramadol[tiab] OR Ultram[tiab] OR ConZip[tiab] OR Rybix[tiab] OR Ryzolt[tiab]
13	Buprenorphine[tiab] OR Butrans[tiab] OR Buprenex[tiab] OR Belbuca[tiab]
14	"Fentanyl"[Mesh] OR Fentanyl[tiab] OR Duragesic[tiab] OR Actiq[tiab] OR Abstral[tiab] OR Subsys[tiab] OR Fentora[tiab] OR Lazanda[tiab] OR Onsolis[tiab]
15	"tapentadol" [Supplementary Concept] OR Tapentadol[tiab] OR Nucynta[tiab]
16	"Methadone"[Mesh] OR Methadone[tiab] OR Dolophine[tiab] OR Methadose[tiab] OR Diskets[tiab]OR
17	Oxymorphone[tiab] OR Opana[tiab] OR Numorphan[tiab])
18	("Anti-Inflammatory Agents, Non-Steroidal"[Mesh] OR "Anti-Inflammatory Agents, Non-Steroidal" [Pharmacological Action] OR nsaids[tiab] OR nsaid[tiab] OR Non-Steroidal Anti-Inflammatory[tiab] OR NonSteroidal Anti-Inflammatory[tiab]
19	"etoricoxib" [Supplementary Concept] OR Etoricoxib[tiab] OR L-791456[tiab] OR MK0663[tiab] OR MK-0663[tiab] OR Arcoxia[tiab]
20	"rofecoxib" [Supplementary Concept] OR Rofecoxib[tiab] OR Vioxx[tiab] OR MK0966[tiab] OR MK-0966[tiab] OR MK966[tiab] OR MK-966[tiab] OR Ceoxx[tiab] OR Ceeoxx[tiab]
21	"Celecoxib"[Mesh] OR Celecoxib[tiab] OR Celebrex[tiab] OR Celebra[tiab] OR SC-58635[tiab] OR SC58635[tiab] OR Celebra[tiab]
22	"Diclofenac"[Mesh] OR Diclofenac[tiab] OR Cataflam[tiab] OR Voltaren[tiab]
23	"Ibuprofen"[Mesh] OR Ibuprofen[tiab] OR Advil[tiab] OR Motrin[tiab] OR Nuprin[tiab] OR Tab-Profen[tiab] OR Vicoprofen[tiab] OR Combunox[tiab] OR Midol[tiab] OR NeoProfen[tiab] OR Caldolor[tiab] OR Profen[tiab]
24	"Naproxen"[Mesh] OR Naproxen[tiab] OR Naprosyn[tiab] OR Naprelan[tiab] OR Aleve[tiab] OR Anaprox[tiab]
25	"Indomethacin"[Mesh] OR Indomethacin[tiab] OR Indometacin[tiab] OR Indocin[tiab] OR Indo-Lemmon[tiab] OR Indomethagan[tiab]
26	"Ketoprofen"[Mesh] OR Ketoprofen[tiab] OR Actron[tiab] OR Orudis[tiab] OR Oruvail[tiab] OR Nexcede[tiab]
27	"Piroxicam"[Mesh] OR Piroxicam[tiab] OR Feldene[tiab] OR CP-16171[tiab] OR CP16171[tiab]
28	"Sulindac"[Mesh] OR Sulindac[tiab] OR Clinoril[tiab] OR Imbaral[tiab]
29	"Fenoprofen"[Mesh] OR Fenoprofen[tiab] OR Nalfon[tiab] OR Nalgesic[tiab]
30	"meloxicam" [Supplementary Concept] OR Meloxicam[tiab] OR Mobic[tiab]
31	"oxaprozin" [Supplementary Concept] OR Oxaprozin[tiab] OR Daypro[tiab]
32	(((((("Viscosupplements"[Majr]) OR "Viscosupplements" [Pharmacological Action]) OR "Viscosupplementation"[Majr]) OR Viscosupplement*[Title/Abstract]) OR "Visco-supplement"[Title/Abstract]) OR "Visco-supplements"[Title/Abstract]) OR "Visco-supplementation"[Title/Abstract]
33	((((((((((("Hyaluronic Acid"[Majr]) OR hyaluronic[Title/Abstract]) OR hyaluronate[Title/Abstract]) OR Hyaluronan[Title/Abstract]) OR hylan[Title/Abstract]) OR HYA-JOINT[Title/Abstract]) OR HYALART[Title/Abstract]) OR HYALGAN[Title/Abstract]) OR HYALUBRIX[Title/Abstract]) OR HYALURON[Title/Abstract]) OR HYLAFORM[Title/Abstract]) OR HYMOVIS[Title/Abstract]
34	(((((((((((((((((Adant[Title/Abstract]) OR Artz*[Title/Abstract]) OR Biohy[Title/Abstract]) OR Curavisc[Title/Abstract]) OR DUROLANE[Title/Abstract]) OR Euflexxa[Title/Abstract]) OR FERMATHRON[Title/Abstract]) OR "GENVISC 850"[Title/Abstract]) OR "Go On"[Title/Abstract]) OR MONOVISC[Title/Abstract]) OR ORTHOVISC[Title/Abstract]) OR OSTENIL[Title/Abstract]) OR SINOVIAL[Title/Abstract]) OR STRUCTOV…
35	(("Gel-One"[Title/Abstract]) OR "GEL-200"[Title/Abstract]) OR Synolis[Title/Abstract]
36	"Acetaminophen"[Mesh] OR Acetominophen[tiab] OR Hydroxyacetanilide[tiab] OR "APAP"[tiab] OR "p-Acetamidophenol"[tiab] OR "p-Hydroxyacetanilide"[tiab] OR Paracetamol[tiab] OR Acetamidophenol[tiab] OR Acephen[tiab] OR Acetaco[tiab] OR Tylenol[tiab] OR Anacin[tiab] OR Datril[tiab] OR Panadol[tiab] OR Acamol[tiab] OR Algotropyl[tiab]
37	((("tanezumab" [Supplementary Concept] OR RN624[tiab] OR tanezumab[tiab] OR RN-624[tiab] OR "PF 4383119"[tiab])) OR Fasinumab[tiab]) OR ("fulranumab" [Supplementary Concept] OR fulranumab[tiab])
38	(("Anti nerve growth factor"[Title/Abstract]) OR "NGF"[Title/Abstract]) OR "anti NGF"[Title/Abstract]
39	"Triamcinolone"[Mesh] OR Triamcinolone[tiab] OR Volon[tiab] OR Aristocort[tiab] OR Kenalog[tiab] OR Nasacort[tiab] OR Kenacort[tiab] OR Tricort[tiab] OR Triaderm[tiab] OR Azmacort[tiab] OR Trilone[tiab] OR Tristoject[tiab] OR Tricortone[tiab] OR Ratio-Triacomb[tiab] OR Trianex[tiab]
40	"Methylprednisolone"[Mesh:NoExp] OR Urbason[tiab] OR Medrol[tiab] OR Depo-Medrol[tiab] OR Solu-Medrol[tiab] OR Meprolone[tiab] OR A-Methapred[tiab]
41	"Betamethasone"[Mesh:NoExp] OR Flubenisolone[tiab] OR Betadexamethasone[tiab] OR Celestona[tiab] OR Cellestoderm[tiab] OR Celeston[tiab] OR Celestone[tiab]
42	((Corticosteroid*[Title/Abstract]) OR steroid*[Title/Abstract]) OR glucocorticoid*[Title/Abstract]
43	Zilretta[Title/Abstract]
44	GZ389988[AllFields]
45	OR/6-44
46	4 AND 45
47	(animals[mh] NOT humans[mh])
48	46 NOT 47
49	review[ti] OR news[pt] OR comment[pt] OR editorial[pt] OR newspaper article[pt] OR patient education handout[pt] OR meta-analysis[pt] OR meta-analysis[ti] OR letter[pt] OR in vitro techniques[mh] OR guideline[pt] OR case report[ti] OR meta-analyses[ti] OR metaanalysis[ti] OR metaanalyses[ti] OR case reports[pt]
50	48 NOT 49
51	(randomized controlled trial[pt] OR controlled clinical trial[pt] OR randomized[tiab] OR randomised[tiab] OR placebo[tiab] OR clinical trials as topic[mesh: noexp] OR randomly[tiab] OR trial[ti]) OR (RCT[tiab] OR placebo[tiab] OR sham[tiab] OR dummy[tiab] OR single blind*[tiab] OR double blind*[tiab] OR allocated[tiab] OR allocation[tiab] OR triple blind*[tiab] OR treble blind*[tiab] OR random*[t…
52	50 AND 51
53	English[Language]
54	52 AND 53

## Sheet: Table 2
Additional file 1: Search Strategies.
Table 2: Search strategies for EMBASE.
Database Searched: EMBASE
Search executed: November 1, 2018
#	Term
1	*knee osteoarthritis/
2	*knee/ or knee$.ti.
3	*osteoarthritis/ or (osteoarthriti$ or osteo-arthriti$).ab,ti.
4	2 and 3
5	1 or 4
6	*hyaluronic acid/
7	(hyaluronic or hyaluronate or Hyaluronan or hylan or HYA-JOINT or Hyajoint or HYALART or HYALGAN or HYALUBRIX or HYALURON or HYLAFORM or HYMOVIS or Hyaject).ab,ti.
8	(Adant or Artz$ or Biohy or Curavisc or DUROLANE or Euflexxa or FERMATHRON or GEL-ONE or GEL-200 or "GEL 200" or GELSYN or GEL-SYN or GENVISC 850 or "Go On" or HAPPYCROSS or MONOVISC or NEOVISC or ORTHOVISC or OSTENIL or RECOSYN or SINOVIAL or STRUCTOVIAL or SUPARTZ or SUVENYL or SYNOLIS or Synvisc or "UNIKE INJEKT" or VISCO-Antalgic or VISCOSEAL or Variofill).ab,ti.
9	*nonsteroid antiinflammatory agent/
10	(nsaids or nsaid or Non-Steroidal Anti-Inflammatory or NonSteroidal Anti-Inflammatory).ab,ti.
11	*etoricoxib/ or (Etoricoxib or L-791456 or MK0663 or MK-0663 or Arcoxia).ab,ti.
12	*rofecoxib/ or (Rofecoxib or Vioxx or MK0966 or MK-0966 or MK966 or MK-966 or Ceoxx or Ceeoxx).ab,ti.
13	*celecoxib/ or (Celecoxib or Celebrex or Celebra or SC-58635 or SC58635 or Celebra).ab,ti.
14	*diclofenac/ or (Diclofenac or Cataflam or Voltaren).ab,ti.
15	*ibuprofen/ or (Ibuprofen or Advil or Motrin or Nuprin or Tab-Profen or Vicoprofen or Combunox or Midol or NeoProfen or Caldolor or Profen).ab,ti.
16	*naproxen/ or (Naproxen or Naprosyn or Naprelan or Aleve or Anaprox).ab,ti.
17	*indometacin/ or (Indomethacin or indometacin or Indocin or Indo-Lemmon or Indomethagan).ab,ti.
18	*ketoprofen/ or (Ketoprofen or Actron or Orudis or Oruvail or Nexcede).ab,ti.
19	*piroxicam/ or (Piroxicam or Feldene or CP-16171 or CP16171).ab,ti.
20	*sulindac/ or (Sulindac or Clinoril or Imbaral).ab,ti.
21	*fenoprofen/ or (Fenoprofen or Nalfon or Nalgesic).ab,ti.
22	*meloxicam/ or (Meloxicam or Mobic).ab,ti.
23	*oxaprozin/ or (Oxaprozin or Daypro).ab,ti.
24	*opiate receptor affecting agent/ or (Opioid$ or opiate$).ab,ti. or (Codeine or ardinex).ab,ti. or (Hydromorphone or dilaudid or Exalgo or Palladone or Laudacon).ab,ti. or (Oxycodone or OxyContin or Oxaydo or Xartemis or Targin or Oxecta or Roxicodone).ab,ti. or (Morphine or Avinza or Embeda or Kadian or Contin or DepoDur or Astramorph or Duramorph).ab,ti. or (Hydrocodone or Hysingla or Zohydro o…
25	*paracetamol/ or (Acetaminophen or Acetominophen or Hydroxyacetanilide or APAP or p-Acetamidophenol or p-Hydroxyacetanilide or Paracetamol or Acetamidophenol or Acephen or Acetaco or Tylenol or Anacin or Datril or Panadol or Acamol or Algotropyl).ab,ti.
26	(tanezumab or RN624 or PF-4383119 or Fasinumab or fulranumab or NGF or anti-NGF).ab,ti. or *tanezumab/ or *fasinumab/ or *fulranumab/ or (anti adj1 nerve adj1 growth adj1 factor).mp.
27	*triamcinolone/ or *betamethasone/ or *methylprednisolone/ or (Triamcinolone or Volon or Aristocort or Kenalog or Nasacort or Kenacort or Tricort or Triaderm or Azmacort or Trilone or Tristoject or Tricortone or Ratio-Triacomb or Trianex or Methylprednisolone or Urbason or Medrol or Depo-Medrol or Solu-Medrol or Meprolone or A-Methapred or Betamethasone or Flubenisolone or Betadexamethasone or Ce…
28	Zilretta.mp.
29	GZ389988.mp.
30	6 or 7 or 8 or 9 or 10 or 11 or 12 or 13 or 14 or 15 or 16 or 17 or 18 or 19 or 20 or 21 or 22 or 23 or 24 or 25 or 26 or 27 or 28 or 29
31	(exp animal/ or nonhuman/) not exp human/
32	(case report$ or meta-analysis or metaanalysis or meta-analyses or metaanalyses or observational or case-control or cross-sectional or modeling).ti. or (book or book series or conference abstract or conference proceeding or "conference review" or editorial or note).pt.
33	English.lg.
34	5 and 30
35	34 not 31
36	35 not 32
37	randomized controlled trial/ or *"randomized controlled trial (topic)"/ or randomization/ or Single blind procedure/ or Double blind procedure/ or Triple blind procedure/ or Crossover procedure/ or Placebo/
38	(RCT or placebo or sham or dummy or single blind$ or double blind$ or allocated or allocation or triple blind$ or treble blind$ or random$).ti,ab.
39	37 or 38
40	36 and 39
41	(article or conference paper).pt.
42	40 and 41
43	(case report$ or meta-analysis or metaanalysis or meta-analyses or metaanalyses).ti. or (book or book series or editorial or note).pt.
44	35 not 43
45	conference abstract.pt.
46	44 and 45
47	39 and 46
48	limit 47 to dd=20150101-20170521
49	42 or 48
50	remove duplicates from 49

## Sheet: Table 3
Additional file 1: Search Strategies.
Table 3: Search strategies for Cochrane Library.
Database Searched: Cochrane Library
Search executed: November 1, 2018
#	Term
1	knee*:ti
2	osteoarthriti*:ti
3	1 AND 2
4	(Adant or Artz$ or Biohy or Curavisc or DUROLANE or Euflexxa or FERMATHRON or GEL-ONE or GEL-200 or "GEL 200" or GELSYN or GEL-SYN or GENVISC 850 or "Go On" or HAPPYCROSS or MONOVISC or NEOVISC or ORTHOVISC or OSTENIL or RECOSYN or SINOVIAL or STRUCTOVIAL or SUPARTZ or SUVENYL or SYNOLIS or Synvisc or "UNIKE INJEKT" or VISCO-Antalgic or VISCOSEAL or Variofill):ab,ti
5	(hyaluronic or hyaluronate or Hyaluronan or hylan or HYA-JOINT or Hyajoint or HYALART or HYALGAN or HYALUBRIX or HYALURON or HYLAFORM or HYMOVIS or Hyaject):ab,ti
6	viscosupplement*:ab,ti
7	nsaids or nsaid or Non-Steroidal Anti-Inflammatory or NonSteroidal Anti-Inflammatory or Etoricoxib or L-791456 or MK0663 or MK-0663 or Arcoxia or Rofecoxib or Vioxx or MK0966 or MK-0966 or MK966 or MK-966 or Ceoxx or Ceeoxx or Celecoxib or Celebrex or Celebra or SC-58635 or SC58635 or Celebra or Diclofenac or Cataflam or Voltaren or Ibuprofen or Advil or Motrin or Nuprin or Tab-Profen or Vicoprof…
8	Opioid* or opiate* or Codeine or ardinex or Hydromorphone or dilaudid or Exalgo or Palladone or Laudacon or Oxycodone or OxyContin or Oxaydo or Xartemis or Targin or Oxecta or Roxicodone or Morphine or Avinza or Embeda or Kadian or Contin or DepoDur or Astramorph or Duramorph or Hydrocodone or Hysingla or Zohydro or Vicodin or Lortab or Lorcet or Maxidone or Norco or Zydone or Tramadol or Ultram …
9	(Acetaminophen or paracetamol or tylenol):ti,ab
10	(tanezumab or RN624 or RN-624 or PF4383119 or Fasinumab or Fulranumab OR NGF OR anti-NGF):ti,ab
11	(Triamcinolone or Volon or Aristocort or Kenalog or Nasacort or Kenacort or Tricort or Triaderm or Azmacort or Trilone or Tristoject or Tricortone or Ratio-Triacomb or Trianex or corticosteroid or glucocorticoid):ti,ab
12	(Methylprednisolone or Urbason or Medrol or Depo-Medrol or Solu-Medrol or Meprolone or A-Methapred or Betamethasone or Flubenisolone or Betadexamethasone or Celestona or Cellestoderm or Celeston or Celestone):ti,ab
13	(Zilretta or GZ389988):ti,ab
14	#4 or #5 or #6 or #7 or #8 or #9 or #10 or #11 or #12 or #13
15	#3 AND #14
16	(randomized or randomised or placebo or randomly or RCT or sham or dummy or single blind* or double blind* or allocated or allocation or triple blind* or treble blind* or random*):ti,ab
17	trial:ti
18	#16 OR #17
19	#15 and #18
20	#19 not (embase or pubmed or medline)
