# Supplementary material for: High molecular weight Intraarticular hyaluronic acid for the treatment of knee osteoarthritis: a network meta-analysis
Source: BMC Musculoskelet Disord. 2020 Oct 23;21:702. doi: 10.1186/s12891-020-03729-w (PMC7585216; doi:10.1186/s12891-020-03729-w)
Supplement: Supplementary file 4 — Additional file 4. Quality assessment. [file 12891_2020_3729_MOESM4_ESM.xlsx]

## Sheet: Sheet1
Additional file 4: Quality assessment.
Study	Outcome	Prospective	Power	Group Assignment	Blinding	Group Comparability	Treatment Integrity	Measurement	Investigator Bias	Quality
Askari A (2016)[7]	WOMAC, Pain, Likert	X	X	X	X	X	X	X	X	High
Bisicchia S (2016)[12]	VAS, Pain	X	X	X		X	X	X	X	High
Caborn D (2004)[13]	VAS, Patient Assessment, Change	X	X	X				X	X	Moderate
Chevalier X (2010)[14]	WOMAC, Pain, Likert, Change	X	X		X		X	X		Moderate
Huang TL (2011)[22]	WOMAC, Pain, VAS, Change	X	X		X	X	X	X	X	High
Jones A (1996)[24]	VAS, Pain, Change	X	X		X		X	X		Moderate
Jorgensen A (2010)[25]	VAS, Pain	X	X		X		X	X	X	Moderate
Kahan A (2003)[28]	WOMAC, Pain, VAS, Change	X	X			X	X	X		Moderate
Karlsson J (2002)[30]	VAS, Pain, Weight-Bearing, Change	X	X		X		X	X		Moderate
Lundsgaard C (2008)[33]	WOMAC, Pain, Night, VAS, Change	X	X	X	X	X	X	X		High
Raman R (2008)[43]	WOMAC, Pain, Likert	X	X		X			X	X	Moderate
Tammachote N (2016)[46]	VAS, Pain, Change	X	X	X	X	X	X	X	X	High
Wobig M (1998)[49]	VAS, Pain, Weight-Bearing, Evaluator Assessment	X	X		X		X	X		Moderate
Wobig M (1999)[49]	VAS, Pain, Weight-Bearing, Evaluator Assessment, Change	X	X		X		X	X		Moderate
X = Domain free of flaws
Blank = Domain flaws present
