# Supplementary material for: High molecular weight Intraarticular hyaluronic acid for the treatment of knee osteoarthritis: a network meta-analysis
Source: BMC Musculoskelet Disord. 2020 Oct 23;21:702. doi: 10.1186/s12891-020-03729-w (PMC7585216; doi:10.1186/s12891-020-03729-w)
Supplement: Supplementary file 5 — Additional file 5. Included studies characteristics and outcome data. [file 12891_2020_3729_MOESM5_ESM.xlsx]

## Sheet: Sheet1
Additional file 5: Included studies characteristics and outcome data.												intervention	comparator	intervention	comparator	intervention	comparator	intervention	comparator
Study	Outcome Name	Intervention	Intervention	Intervention N	Comparator	Comparator NMA Node	Comparator N	Timepoint, months	Intervention mean (SD)	Comparator mean (SD)	MD	Baseline knee pain severity																						Baseline OA Severity/Grading														Radiographic disease severity
												WOMAC Score (SD)								Visual Analogue Scale (VAS) 0-100mm (SD)														Kellegren Lawrence Stage*								Ahlback Grade*				Lequesne index (0-24)		Larsen Grade
			NMA Node									Total score (0-96)		Domain A (Pain) (0-20)		Domain B (Stiffness) (0-8)		Domain C (Difficulty in ADL/Physical Activity) (0-68)		Overall pain		Pain after walking 50m		Weight bearing pain		Resting pain		Maximum pain		At night		At movement		Grade I n (%)		Grade II n (%)		Grade III n (%)		Grade IV n (%)		Grade I n (%)		Grade II n (%)				Grade I n (%)
												Intervention	Comparator	Intervention	Comparator	Intervention	Comparator	Intervention	Comparator	Intervention	Comparator	Intervention	Comparator	Intervention	Comparator	Intervention	Comparator	Intervention	Comparator	Intervention	Comparator	Intervention	Comparator	Intervention	Comparator	Intervention	Comparator	Intervention	Comparator	Intervention	Comparator	Intervention	Comparator	Intervention	Comparator	Intervention	Comparator	Intervention	Comparator
Askari A (2016)[7]	WOMAC, Pain, Likert	Hyaluronic Acid (HYALGAN) 2 mL	LMW IAHA	71	Methylprednisolone (DEPOMEDROL) 40 mg	IA Corticosteroids	69	3	13.11 (4.24)	12.6 (3.69)	NR			13.9 (4.37)	13.21 (3.56)	4.71 (2.90)	4.35 (2.69)	35.9 (12.38)	35.98 (11.36)
Bisicchia S (2016)[12]	VAS, Pain	Hyaluronic Acid (HYADD 4) qw	LMW IAHA	68	6-methylprednisolone (DEPOMEDROL) 40 mg qw	IA Corticosteroids	60	12	5.8 (2.3)	6.4 (2)	NR	41.4 (15.1)	45.0 (10.1)
Caborn D (2004)[13]	VAS, Patient Assessment, Change	Hylan G-F 20 (SYNVISC) 2 mL qw	HMW IAHA	113	Triamcinolone Hex. (ARISTOSPAN) 40 mg	IA Corticosteroids	102	6	-28 (26.58)	-12.4 (26.26)	NR	54 (1.48)	53.1 (1.45)	10.7 (0.33)	10.4 (0.30)	4.7 (0.13)	4.9 (0.16)	38.6 (1.09)	37.9 (1.07)	68.4 (1.39)	67.3 (1.29)
Chevalier X (2010)[14]	WOMAC, Pain, Likert, Change	Hylan G-F 20 (SYNVISC) 6 mL	HMW IAHA	124	Placebo	IA Placebo	129	6	-0.76 (0.78)	-0.58 (0.8)	NR	2.30 (0.44) #	2.28 (0.39) #	2.3 (0.44) #	2.38 (0.39) #
Huang TL (2011)[22]	WOMAC, Pain, VAS, Change	Sodium Hyaluronate (HYALGON) 20 mg/2 mL qw	LMW IAHA	100	Placebo	IA Placebo	98	6	-29.28 (19.2)	-21.52 (19.21)	NR			45.73 (11.17)*	45.39 (13.06)*			46.54 (11.31)*	45.45 (13.13)*			47.85 (10.76)	45.65 (10.36)													59 (59)	60 (60)	41 (41)	40 (40)
Jones A (1996)[24]	VAS, Pain, Change	Methyl Prednisolone Ace. 40 mg	IA Corticosteroids	30	Placebo	IA Placebo	30	2	-12.91 (NR)	1.92 (NR)	NR											Median (IQR): 62.6 (5.6 - 68.2)	Median (IQR): 55.5 (43.75-79.75)
Jorgensen A (2010)[25]	VAS, Pain	Hyaluronan (HYALGAN) 2 mL Injection 1 per wk	LMW IAHA	165	Placebo	IA Placebo	170	12	NA (NR)	NA (NR)	0.22 (-0.71 to 1.14)											4.2 (2.2)	4.1 (2.3)																							13.8 (2.6)	13.7 (2.6)
Kahan A (2003)[28]	WOMAC, Pain, VAS, Change	Hylan GF 20 (SYNVISC) qw	HMW IAHA	251	Conventional Therapy 3wk	Conventional Therapy	246	9	-24.6 (20)	-12.2 (21.6)	NR	47.9 (16.0)*	46.3 (17.7)*	50.0 (16.2)*	50.3 (15.3)*	45.0 (23.4)*	44.9 (21.3)*	45.5 (19.1)*	47.4 (17.5)*			61.1 (13.0)*	60.3 (13.5)*											32 (13)	32 (13)	83 (33)	78 (31)	96 (38)	101 (40)	40 (16)	40 (16)					11.1 (3.2)	11.3 (3.1)
Karlsson J (2002)[30]	VAS, Pain, Weight-Bearing, Change	Hylan G-F 20 (SYNVISC) 2.0 mL qw	HMW IAHA	77	Placebo	IA Placebo	57	6	-20 (31)	-21 (31)	NR	48.7 (11.4)	48.9 (12.9)	9.9 (2.6)	9.9 (2.4)	4.3 (1.5)	4.3 (1.4)	34.4 (8.7)	34.8 (10.3)					63 (15)	65 (15)	33 (20)	33 (20)	76 (15)	78 (15)													54 (61)	53 (58)	34 (39)	39 (42)
Lundsgaard C (2008)[33]	WOMAC, Pain, Night, VAS, Change	Sodium Hyaluronate (HYALGAN) 2 mL qwk	LMW IAHA	84	Placebo	IA Placebo	80	6	NA (NR)	NA (NR)	1.8 [3.76, 7.36]															22.1 (14.9)	23.5 (19.8)			26.7 (23.6)	23.1 (24.1)	54.7 (16.5)	57.1 (19.5)	9 (10.7)	9 (11.3)	13 (15.5)	10 (12.5)	31 (36.9)	30 (37.5)	31 (36.9)	31 (38.8)
Raman R (2008)[43]	WOMAC, Pain, Likert	Hylan G-F 20 (SYNVISC) qw	HMW IAHA	194	Sodium Hyaluronate (HYALGAN) qw	LMW IAHA	186	12	5.8 (NR)	8.5 (NR)	-2.7 p.value: 0.007			9.2	8.8			36.1	34.7	67.7	66.5																	121 (61)	113 (59)
Tammachote N (2016)[46]	VAS, Pain, Change	Hylan G-F 20 (SYNVISC) 6 mL	HMW IAHA	50	Triamcinolone Ace. 40 mg 1mL	IA Corticosteroids	49	6	-29 (NR)	-30 (NR)	NR	43 (16)	39 (16)							53 (18)	51 (15)													10 (20)	12 (24)	11 (22)	11 (22)	22 (44)	19 (39)	7 (14)	7 (14)
Wobig M (1998)[49]	VAS, Pain, Weight-Bearing, Evaluator Assessment	Hylan G-F 20 (SYNVISC) 2 mL qw	HMW IAHA	57	Placebo	IA Placebo	60	6	37.9 (16.08)	59.8 (16.65)	NR													70 (18.5)	72 (23.7)																							5 (13)	4 (11)
Wobig M (1999)[50]	VAS, Pain, Weight-Bearing, Evaluator Assessment, Change	Hylan G-F 20 (SYNVISC) 2 mL qw	HMW IAHA	38	Hyaluronic Acid 2 mL qw	LMW IAHA	35	3	-39 (23.79)	-27 (19.94)	NR													71 (2)	75 (2)					42 (4)	47 (4)																	9 (16)	4 (7)
HMW = high molecular weight; IA = intraarticular; IAHA = intraarticular hyaluronic acid; LMW = low molecular weight; MD = mean difference; NR = not reported; VAS = Visual Analogue Scale; WOMAC = Western Ontario and McMaster Universities Arthritis Index.												# Scale is 0-4		# Scale is 0-4		* Scale is VAS 0-100mm		* Scale is VAS 0-100mm				* walking 40m or more												* Both n and % were taken from the respective studies; unless in cases where either only n or % was reported, in which case we calculated the missing statistic using the sample size at baseline.
												* Scale is VAS 0-100mm		* Scale is VAS 0-100mm
[truncated: 20 more columns]
