# Supplementary material for: High molecular weight Intraarticular hyaluronic acid for the treatment of knee osteoarthritis: a network meta-analysis
Source: BMC Musculoskelet Disord. 2020 Oct 23;21:702. doi: 10.1186/s12891-020-03729-w (PMC7585216; doi:10.1186/s12891-020-03729-w)
Supplement: Supplementary file 7 — Additional file 7. Number of studies per outcome. [file 12891_2020_3729_MOESM7_ESM.xlsx]

## Sheet: Sheet1
Additional file 7: Number of studies per outcome.
Outcome Name	Number of studies
VAS, Pain, Change	2
WOMAC, Pain, Likert	2
WOMAC, Pain, VAS, Change	2
VAS, Pain	2
VAS, Pain, Weight-Bearing, Change	1
VAS, Pain, Weight-Bearing, Evaluator Assessment	1
VAS, Pain, Weight-Bearing, Evaluator Assessment, Change	1
VAS, Patient Assessment, Change	1
WOMAC, Pain, Likert, Change	1
WOMAC, Pain, Night, VAS, Change	1
*VAS = Visual Analogue Scale; WOMAC = Western Ontario and McMaster Universities Arthritis Index
